# Supplementary material for: Impact of aging on host immune response and survival in melanoma: an analysis of 3 patient cohorts
Source: J Transl Med. 2016 Oct 19;14:299. doi: 10.1186/s12967-016-1026-2 (PMC5070187; doi:10.1186/s12967-016-1026-2)
Supplement: Supplementary file 1 — Additional file 1: Table S1. A Association of SEER clinicopathologic features with age. B Association of IMCG clinicopathologic features with age and tumor infiltrating lymphocytes. C Association of TCGA clinicopathologic features with age and lymphocyte score. [file 12967_2016_1026_MOESM1_ESM.xlsx]

## Sheet: Supplementary Table 1A
Table S1A: Association of SEER clinicopathologic features with age
SEER Clinicopathologic Features		N	%	P-value associated with Age
Age	Mean (SD)	58.625	17.309	NA
Gender	Female	131793	43	<0.001
	Male	172683	57
Histology	Malignant melanoma, NOS	149623	50	<0.001
	Superficial spreading melanoma	97343	33
	Nodular melanoma	21889	7
	Other	29599	10
Stage	Localized	248512	82	<0.001
	Regional	29326	10
	Distant	11856	4
	Unstaged	14782	5
Thickness	<1.01	104606	71	<0.001
	1.01-2	21614	15
	2.01-4	12766	9
	>4	9116	6
Ulceration	No ulceration	129131	87	<0.001
	Ulcerated	18844	13
Anatomic site	Skin of trunk	99845	33	<0.001
	Skin of upper limb and shoulder	73702	24
	Skin of lower limb and hip	56069	18
	Skin other/unspec parts of face	28842	9
	Skin of scalp and neck	22088	7
	Skin, NOS	13032	4
	External ear	8982	3
	Eyelid	1145	0
	Skin of lip, NOS	502	0
	Overlapping lesion of skin	269	0

## Sheet: Supplementary Table 1B
Table S1B: Association of IMCG clinicopathologic features with age and tumor infiltrating lymphocytes
IMCG Clinicopathologic Features		N	%	P-value associated with Age	P-value associated with TIL
Age	Mean (SD)	58.5	17.4	NA	0.088
Gender	Female	555	45	<0.001	0.487704
	Male	686	55
Histology	Nodular melanoma	257	21	<0.001	0.0102528
	Superficial spreading melanoma	733	59
	Other	251	20
Stage	I	892	74	<0.001	0.00480551
	II	213	18
	III	97	8
Thickness	<1.01	714	58	<0.001	<0.001
	1.01-2	267	22
	2.01-4	157	13
	>4	103	8
Ulceration	Absent	1020	82	<0.001	<0.001
	Present	220	18
Mitotic index	None	535	43
	Few	361	29	<0.001	<0.001
	Moderate	158	13
	Many	182	15
TIL grade	Brisk	523	42	0.165975	NA
	Non-brisk	330	27
	Absent	388	31
Anatomic Site	Axial	643	52	0.153602	0.246031
	Extremity	598	48

## Sheet: Supplementary Table 1C
Table S1C: Association of TCGA clinicopathologic features with age and lymphocyte score
TCGA Clinicopathologic Features		N	%	P-value associated with Age	P-value associated with Lscore
Age	Mean (SD)	56.5	15.855	NA	0.748
Gender	Female	111	38	0.561117	0.702074
	Male	181	62
Stage	Stage 0	5	2	0.0031272	0.0220574
	Stage I	54	22
	Stage II	74	30
	Stage III	101	41
	Stage IV	13	5
Thickness	<1.01	42	19	<0.001	0.00956736
	1.01-2	51	23
	2.01-4	48	22
	>4	77	35
Ulceration	Absent	101	51	0.073107	0.0972153
	Present	98	49
Anatomic site	Extremities	120	42	0.723323	0.477851
	Trunk	102	36
	Head and Neck	25	9
	Other Specify	8	3
	Trunk|Extremities	2	1
	Trunk|Head and Neck	1	0
	Unknown	29	10
Lymphocyte Score	0	82	28	0.164565	NA
	2	68	23
	3-6	140	48
