# Supplementary material for: Impact of aging on host immune response and survival in melanoma: an analysis of 3 patient cohorts
Source: J Transl Med. 2016 Oct 19;14:299. doi: 10.1186/s12967-016-1026-2 (PMC5070187; doi:10.1186/s12967-016-1026-2)
Supplement: Supplementary file 3 — Additional file 3: Table S3. A Significant gene expression differences with aging in the IMCG primary melanoma cohort (n = 84). B Significant gene expression differences with aging in the TCGA primary melanoma cohort (n = 43). [file 12967_2016_1026_MOESM3_ESM.xlsx]

## Sheet: Supplementary Table 3A
Table S3A: Significant gene expression differences with aging in the IMCG primary melanoma cohort (n=84)
			Mean(SD)
Gene	Pvalue	FDR	<=45	46-65	>65
KLRB1	2.93e-05	0.0169647	5.96(1.38)	5.4(1.39)	4.4(1.12)
CCL18	0.000448502	0.0501005	9.77(1.49)	8.94(1.59)	8.02(1.69)
CFH	0.000449167	0.0501005	9.92(1.07)	9.14(0.7)	8.92(0.93)
CD45RB	0.000508463	0.0501005	6.61(1.22)	6.44(0.99)	5.55(1.09)
CSF2RB	0.00061305	0.0501005	9.23(1.17)	8.79(0.8)	8.24(0.89)
S100A9	0.000635607	0.0501005	12.92(1.69)	13.25(1.16)	11.79(1.55)
TNFSF10	0.000667534	0.0501005	9.33(1.02)	8.92(0.82)	8.33(1.02)
PRDM1	0.000707302	0.0501005	8.59(1.05)	8.04(0.84)	7.61(0.92)
TCF4	0.000778765	0.0501005	9.51(0.84)	9.08(1.13)	8.6(0.73)
LTB4R2	0.000912256	0.0528196	8.97(0.93)	8.75(0.79)	8.15(0.85)
IL2RB	0.00110004	0.0539919	8.56(1.37)	8.18(1.12)	7.41(1.11)
PTPN6	0.001119	0.0539919	8.6(1.04)	8.24(0.79)	7.69(0.93)
TNFSF13B	0.00122621	0.0546137	8.63(0.99)	8.11(0.9)	7.58(1.14)
FCGRT	0.00136551	0.0555997	10.95(0.81)	10.81(0.7)	10.32(0.62)
KLRK1	0.00144041	0.0555997	8.27(1.28)	7.53(1.17)	6.98(1.35)
NCF4	0.00154644	0.0559616	7.76(1)	7.36(0.72)	6.87(0.94)
IL2RG	0.0019085	0.0645314	8.28(1.26)	7.89(0.81)	7.19(1.25)
C1S	0.00204039	0.0645314	10.66(0.72)	10.42(0.97)	9.82(0.99)
CFD	0.00226061	0.0645314	7.83(1.1)	6.97(1.33)	6.69(1.14)
NFKBIA	0.00228678	0.0645314	10.28(0.81)	10.28(0.67)	9.68(0.76)
IFNGR1	0.00244347	0.0645314	10.27(0.51)	10.02(0.75)	9.7(0.57)
S100A8	0.00257579	0.0645314	12.3(1.92)	12.68(1.49)	11.17(1.71)
IL10RA	0.00259309	0.0645314	9.29(1.24)	8.92(0.81)	8.36(0.98)
CASP8	0.00278545	0.0645314	9.48(0.96)	9.09(0.77)	8.72(0.74)
CTNNB1	0.00296845	0.0645314	12.11(0.7)	12.39(0.61)	12.72(0.66)
HLA.DMB	0.00297693	0.0645314	9.69(0.9)	9.63(0.75)	8.97(0.95)
CD96	0.00300924	0.0645314	6.76(1.3)	6.35(1.13)	5.7(1.13)
IRF8	0.00321651	0.0665129	8.51(1.17)	8.07(0.88)	7.56(1.03)
GNLY	0.0036491	0.0713525	7.79(1.45)	7.34(1.12)	6.58(1.43)
JAK2	0.00369702	0.0713525	9.22(0.85)	8.81(0.73)	8.54(0.67)
SYK	0.00443613	0.074915	7.49(1.23)	7.56(0.84)	6.78(0.96)
KIR_Inhibiting_Subgroup_1	0.00445504	0.074915	4.56(1.07)	3.61(1.44)	3.28(1.55)
CCL5	0.00450197	0.074915	9.1(1.57)	8.53(1.15)	7.89(1.36)
IL7R	0.00455624	0.074915	8.73(1.27)	8.02(0.85)	7.59(1.41)
CMKLR1	0.00463529	0.074915	8.84(1.1)	8.48(0.91)	8.01(0.87)
GZMA	0.00477227	0.074915	8.43(1.27)	7.89(0.82)	7.37(1.31)
FCER1G	0.00479441	0.074915	9.32(1.19)	9.67(1.28)	8.69(1.05)
CD3E	0.00491856	0.074915	7.33(1.42)	7(0.99)	6.27(1.29)
CCR5	0.00514458	0.074915	7.45(1.09)	7(0.92)	6.43(1.32)
MYD88	0.00540341	0.074915	10.1(0.62)	9.74(0.53)	9.57(0.61)
PTPRC_all	0.00552194	0.074915	10.11(1.24)	9.88(1.05)	9.23(1)
CD27	0.0055619	0.074915	7.94(1.45)	7.11(1.04)	6.69(1.52)
ZAP70	0.00556364	0.074915	7.79(1.64)	7.14(1.05)	6.6(1.31)
LTB4R	0.00586842	0.0759358	9.16(1.16)	8.88(1.07)	8.32(0.91)
IL1R1	0.00602801	0.0759358	8.38(0.65)	7.8(1.06)	7.58(0.92)
CD24	0.0060329	0.0759358	10.06(1.33)	9.78(1)	9.12(1.13)
NFATC2	0.00617633	0.0760871	9.67(1)	9.25(0.9)	8.82(1.02)
ITGB2	0.0066065	0.0787414	9.4(1.03)	9.28(0.89)	8.69(0.86)
CD40	0.00677828	0.0787414	8.44(1.11)	7.97(0.75)	7.59(1.02)
NCR1	0.00679978	0.0787414	4.86(1.35)	3.83(1.59)	3.6(1.46)
HLA.DPB1	0.00728466	0.0808226	11.36(0.92)	11.58(0.96)	10.75(1.12)
PTGER4	0.00751246	0.0808226	7.29(1.29)	6.88(1.03)	6.37(1.02)
ICAM3	0.00791591	0.0808226	8.67(0.84)	8.18(0.83)	8.04(0.63)
AHR	0.00794271	0.0808226	11.21(0.59)	10.96(0.6)	10.69(0.66)
TIGIT	0.00798727	0.0808226	8.05(1.38)	7.52(0.9)	6.93(1.48)
JAK3	0.00813304	0.0808226	7.44(1.49)	7.13(1.08)	6.55(0.85)
IL21R	0.00814886	0.0808226	7.12(1.59)	6.49(1.16)	5.95(1.38)
CD247	0.0083214	0.0808226	7.75(1.47)	7.21(0.96)	6.61(1.48)
CTSS	0.00836823	0.0808226	10.83(0.99)	10.75(0.85)	10.08(1.13)
CD8A	0.0083754	0.0808226	8.41(1.59)	8.15(1.2)	7.35(1.31)
CD244	0.00853435	0.0810063	4.92(1)	4.86(0.83)	4.24(0.96)
GZMB	0.00904991	0.0845145	8.11(1.18)	7.58(0.88)	7.06(1.44)
LCK	0.00924075	0.0849269	8.02(1.43)	7.45(0.94)	6.9(1.48)
IL13RA1	0.00941413	0.0851685	10.01(0.5)	9.81(0.62)	9.56(0.56)
FCGR2B	0.00976891	0.0870185	8.6(0.97)	8.03(0.85)	7.78(1.02)
CCL19	0.0101561	0.0888718	9.79(1.79)	8.99(1.54)	8.42(1.62)
BLNK	0.0106832	0.0888718	5.71(0.98)	5.68(0.81)	5.09(0.9)
PYCARD	0.0107267	0.0888718	8.48(1.12)	7.77(0.67)	7.6(1.19)
CD53	0.0107306	0.0888718	9.24(0.94)	8.89(0.78)	8.47(1.03)
KLRC3	0.0108169	0.0888718	5.71(1.51)	4.94(1.83)	4.39(1.53)
IKZF3	0.0108979	0.0888718	7.66(1.66)	6.95(1.44)	6.38(1.58)
ARHGDIB	0.0113831	0.0889818	10.07(0.95)	10.04(1.06)	9.45(0.78)
CXCR3	0.0115528	0.0889818	7.45(1.49)	7.08(1.14)	6.37(1.47)
CR2	0.011691	0.0889818	3.17(1.36)	2.28(1.36)	2.12(1.26)
CD5	0.0117268	0.0889818	5.67(1.4)	5.29(1.63)	4.56(1.36)
LILRB5	0.0118911	0.0889818	8.11(1.15)	7.65(0.89)	7.24(1.13)
CD3D	0.0123707	0.0889818	8.21(1.5)	7.64(1.17)	7.1(1.43)
CD79B	0.012561	0.0889818	6.9(1.81)	6.11(1.41)	5.62(1.53)
TAGAP	0.0125733	0.0889818	7.88(1.26)	7.2(0.86)	6.83(1.47)
CD4	0.0127038	0.0889818	8.52(0.99)	8.32(0.67)	7.83(0.98)
C1QA	0.0127342	0.0889818	9.33(1.15)	9.1(0.9)	8.59(0.92)
FCER1A	0.0127742	0.0889818	6.83(1.59)	6.51(1.54)	5.72(1.38)
IL16	0.0128173	0.0889818	9.54(0.95)	9.15(0.73)	8.79(1.04)
ITGA4	0.0129093	0.0889818	8.12(1.07)	7.68(1.09)	7.28(1.03)
SLC2A1	0.0137236	0.0934821	7.71(0.99)	7.38(0.92)	6.97(0.94)
NOD2	0.0139177	0.0934821	8.2(1.18)	7.68(0.84)	7.34(1.12)
IL18R1	0.0140465	0.0934821	7.68(1.38)	6.86(0.93)	6.71(1.28)
DEFB4A	0.0142535	0.0936282	8.66(2.19)	8.58(1.33)	7.47(1.71)
ITGAL	0.0144378	0.0936282	8.41(1.51)	7.97(0.98)	7.45(1.21)
CXCR6	0.0146253	0.0936282	7.5(1.56)	6.83(1.06)	6.31(1.65)
CXCR4	0.0148945	0.0936282	9.51(0.96)	9.18(0.98)	8.76(0.96)
HLA.DMA	0.0150321	0.0936282	10.2(0.94)	10.2(0.98)	9.63(0.78)
C1R	0.0150387	0.0936282	10.48(1.28)	10.55(1.21)	9.76(1.09)
IL18	0.015392	0.0945777	8.65(1.36)	8.3(0.97)	7.73(1.22)
PTPN22	0.0155179	0.0945777	7.26(1.25)	6.6(0.92)	6.22(1.5)
CD7	0.0159428	0.0956424	6.43(1.4)	5.84(1.74)	5.33(1.21)
TOLLIP	0.016023	0.0956424	9.6(0.58)	9.29(0.44)	9.18(0.56)
HLA.DPA1	0.0167966	0.0992371	11.55(0.94)	11.91(1.08)	11.09(1.14)
HLA.DRB3	0.0179173	0.102823	12.95(1.2)	12.97(1.22)	12.28(0.91)
C1QB	0.0179783	0.102823	10.52(1.2)	10.49(0.91)	9.87(0.93)
BATF	0.0180337	0.102823	7.03(1.15)	6.63(1.09)	6.18(1.13)
CD48	0.0182482	0.102823	8.85(1.31)	8.33(0.87)	7.93(1.26)
MALT1	0.0182914	0.102823	9.18(0.82)	8.87(0.7)	8.61(0.73)
THY1	0.0197924	0.109812	9.5(0.91)	9.15(1.13)	8.8(0.8)
SLAMF6	0.0199141	0.109812	5.88(1.83)	4.83(1.41)	4.71(1.5)
MAP4K1	0.0209683	0.114535	8.27(1.45)	7.99(1.28)	7.35(1.22)
CCR7	0.0220414	0.119271	6.96(1.6)	6.13(1.76)	5.73(1.57)
PRF1	0.0230509	0.123578	8.29(1.28)	7.9(1.24)	7.33(1.39)
CTLA4.TM	0.0235456	0.124555	5.84(1.32)	5.44(1.35)	4.83(1.46)
IL1RN	0.0239568	0.124555	8.1(1.31)	7.83(0.85)	7.33(1.08)
CD28	0.0246301	0.124555	7.63(1.17)	7.04(0.98)	6.78(1.2)
IKBKE	0.0247328	0.124555	8.86(1.06)	8.33(0.84)	8.19(0.86)
TRAF3	0.0247677	0.124555	9.19(0.76)	8.71(0.65)	8.75(0.58)
ICOSLG	0.0252652	0.124555	8.05(1.24)	7.63(0.99)	7.26(1.03)
HAVCR2	0.0253504	0.124555	7.82(1)	7.43(0.72)	7.1(1.09)
CYBB	0.0254486	0.124555	9.52(0.95)	9.44(1.02)	8.92(0.89)
TNFRSF4	0.025517	0.124555	6.39(1.35)	5.55(1.5)	5.41(1.26)
IL4R	0.0255673	0.124555	8.1(0.92)	8.08(0.53)	7.63(0.76)
LAMP3	0.0256357	0.124555	7.78(1.33)	7.14(1.04)	6.82(1.41)
PECAM1	0.0258145	0.124555	9.07(1.22)	9.03(0.92)	8.46(0.85)
KLRC4	0.0278729	0.133375	7.33(1.37)	6.69(1.4)	6.27(1.51)
RELB	0.0282098	0.133881	6.9(1)	6.86(0.63)	6.4(0.78)
ITGAM	0.0295381	0.138212	8.08(1.02)	7.6(0.91)	7.39(0.94)
CD82	0.0295997	0.138212	7.96(1.07)	7.61(0.86)	7.27(0.97)
TNFRSF1B	0.0301613	0.139024	7.85(1.48)	7.79(0.83)	7.2(0.87)
CLEC4E	0.0307688	0.139024	7.5(1.44)	6.89(1.01)	6.53(1.45)
VCAM1	0.0308907	0.139024	8.05(1.18)	7.5(0.93)	7.23(1.21)
PLAU	0.0309492	0.139024	9.19(0.64)	9.2(0.99)	8.72(0.79)
CD45R0	0.0309742	0.139024	8.5(1.33)	8.57(1.05)	7.85(1.13)
BCL3	0.0316061	0.140769	9.4(0.96)	9.19(1.09)	8.78(0.81)
CD2	0.0325509	0.14387	6.68(1.22)	6.15(1.5)	5.74(1.3)
CCL2	0.0331459	0.14539	8.58(0.9)	8.7(1.1)	8.03(1.09)
TCF7	0.0335237	0.145942	8.98(1.27)	8.41(1.19)	8.12(1.18)
CD163	0.0343893	0.148217	9.52(1.01)	9.2(0.84)	8.87(0.91)
SELE	0.0345584	0.148217	7.29(1.41)	6.8(0.98)	6.39(1.36)
ZBTB16	0.0355823	0.151487	5.15(1.24)	4.35(1.15)	4.25(1.42)
POU2F2	0.0366518	0.152281	6.08(1.07)	5.93(0.92)	5.5(0.79)
STAT4	0.0367942	0.152281	8.1(1.17)	7.64(0.94)	7.33(1.15)
CCR2	0.0372318	0.152281	7.22(1.52)	6.58(1.03)	6.21(1.59)
MRC1	0.037281	0.152281	8.03(1.13)	7.8(0.85)	7.35(1.07)
MAF	0.0373748	0.152281	8.18(1.29)	7.66(0.93)	7.35(1.26)
SERPING1	0.0376974	0.152281	10.79(0.75)	10.72(1.29)	10.18(0.98)
ZEB1	0.0377162	0.152281	8.54(1.07)	8.25(1.1)	7.81(1.11)
CCL13	0.0383564	0.152281	8.33(1.27)	7.98(0.88)	7.43(1.55)
IL15	0.0383935	0.152281	7.63(1.41)	7.13(1.22)	6.69(1.41)
ATG7	0.038399	0.152281	9.01(0.64)	8.67(0.56)	8.6(0.59)
KLRG1	0.0388837	0.153154	4.95(1.46)	4.6(1.34)	4.03(1.37)
CD6	0.0395413	0.154674	7.22(1.56)	6.48(1.35)	6.21(1.48)
SIGIRR	0.0398037	0.154674	7.74(1.53)	7.21(1.12)	6.86(1.22)
PTAFR	0.0401048	0.154804	8.49(1.23)	8.12(1.01)	7.72(1.14)
NFKB1	0.0412041	0.157904	7.72(0.67)	7.36(0.54)	7.27(0.7)
CD99	0.0414532	0.157904	13.13(0.56)	13.22(0.8)	12.83(0.55)
IKZF1	0.0423398	0.158054	6.75(1.25)	6.29(1.09)	5.92(1.25)
ITGAX	0.0423876	0.158054	9.22(0.94)	8.92(0.91)	8.59(0.94)
IDO1	0.0424318	0.158054	8.73(1.62)	8.26(1.45)	7.69(1.57)
TLR4	0.0430224	0.158054	8.89(0.92)	8.47(0.98)	8.27(0.86)
IRF7	0.0430255	0.158054	8.92(1.05)	8.64(0.98)	8.25(1)
LILRB4	0.0433218	0.158054	7.95(1.04)	7.72(0.95)	7.23(1.22)
DPP4	0.0434035	0.158054	6.45(0.94)	6.05(1.3)	5.73(0.97)
LILRA4	0.0446785	0.159581	6.49(1.55)	5.98(1.19)	5.49(1.6)
CD74	0.0448665	0.159581	14.55(1.29)	14.71(1.52)	13.94(1.1)
SELL	0.0451148	0.159581	7.9(1.42)	7.23(0.87)	7.05(1.35)
BST2	0.0451763	0.159581	9.31(1.09)	9.24(1.03)	8.61(1.33)
NOTCH1	0.0452007	0.159581	8.79(0.62)	8.59(0.83)	8.33(0.66)
SPP1	0.0462856	0.162421	9.52(1.59)	9.98(2.31)	10.7(1.65)
CLEC4A	0.0468146	0.163287	8.1(1.02)	7.7(0.81)	7.46(1)
KLRC2	0.0471697	0.16354	8.08(1.51)	7.43(1.29)	7.03(1.7)
NFKB2	0.0476469	0.164176	9.41(0.76)	9.08(0.8)	8.93(0.65)
FAS	0.0479201	0.164176	6.54(1.06)	6.01(1.05)	5.8(1.16)
ATG5	0.0493859	0.168202	8.6(0.92)	8.15(0.66)	8.04(0.87)

## Sheet: Supplementary Table 3B
Table S3B: Significant gene expression differences with aging in the TCGA primary melanoma cohort (n=43)
			Mean(SD)
Gene	Pvalue	FDR	<=45	46-65	>65
IL13RA1	0.00499231	0.925882	2675.34(818.91)	2564.23(997.6)	1540.48(902.36)
IL5	0.00518348	0.925882	0.34(0.55)	0.02(0.08)	0.02(0.08)
CEACAM1	0.00698768	0.925882	4833.54(5824.54)	1465.16(1391.37)	1008.83(1298.82)
IL23R	0.0104689	0.925882	3.45(5.84)	0.38(0.68)	0.42(0.82)
TFRC	0.0109648	0.925882	9711.94(11462.64)	2788.84(1798.95)	3292.26(3455.1)
CASP10	0.0157351	0.925882	198.98(61.01)	176.68(107.55)	98.72(54.56)
IL28A	0.020622	0.925882	0.09(0.19)	0(0)	0(0)
RORC	0.0261805	0.925882	28.1(32.27)	145.44(199.93)	16.95(23.29)
STAT3	0.0283601	0.925882	5228.59(2172.37)	4507.82(1499.42)	3422.66(1172.47)
CXCL2	0.0316177	0.925882	39.71(41.67)	24.2(23.19)	9.29(15.66)
TNF	0.0319767	0.925882	8.04(6.43)	27.58(27.09)	11.26(9.07)
CCRL1	0.0322961	0.925882	81.05(42.5)	72.25(69.46)	25.3(36.23)
MME	0.0378231	0.925882	10444.07(22752.11)	614.62(934.28)	1360.9(2787.29)
CEACAM6	0.0378903	0.925882	344.17(583.93)	117.25(237.84)	2.61(5.18)
IL4	0.0378936	0.925882	0.15(0.21)	0.02(0.08)	0.14(0.19)
CD276	0.0403144	0.925882	7634.42(6053.5)	4177.39(1299.29)	4657.37(2465.4)
MBL2	0.0453345	0.925882	21.21(43.44)	1.6(2.14)	5.09(9.64)
IL1RL1	0.0480521	0.925882	15.12(12.5)	10.88(17.7)	1.2(0.97)
IL17B	0.0480989	0.925882	37.78(76.04)	4.56(4.31)	5.81(17.35)
