# Supplementary material for: Impact of aging on host immune response and survival in melanoma: an analysis of 3 patient cohorts
Source: J Transl Med. 2016 Oct 19;14:299. doi: 10.1186/s12967-016-1026-2 (PMC5070187; doi:10.1186/s12967-016-1026-2)
Supplement: Supplementary file 4 — Additional file 4: Table S4. Immunoregulatory gene expression of 84 IMCG primary melanomas. [file 12967_2016_1026_MOESM4_ESM.csv]

Sample	Patient.Age	ABCB1	ABL1	ADA	AHR	AICDA	AIRE	APP	ARG1	ARG2	ARHGDIB	ATG10	ATG12	ATG16L1	ATG5	ATG7	ATM	B2M	B3GAT1	BATF	BATF3	BAX	BCAP31	BCL10	BCL2	BCL2L11	BCL3	BCL6	BID	BLNK	BST1	BST2	BTK	BTLA	C14orf166	C1QA	C1QB	C1QBP	C1R	C1S	C2	C3	C4A.B	C4BPA	C5	C6	C7	C8A	C8B
06-002	28.1	5.874305166	8.943071536	6.783587612	10.96594297	3.324810603	3.100977648	10.68922052	7.116655862	4.976363636	10.05012073	7.550208079	5.324090516	7.550208079	7.244696818	8.516803117	4.324090516	13.80017089	4.909293086	6.820561928	6.72628629	10.43117372	10.28331991	8.909113038	8.482565975	6.244696818	8.996586471	8.124121312	5.101818134	5.686780635	6.604219619	9.563920775	5.976134473	5.324090516	10.55159292	9.075211711	10.41615361	10.66399387	10.80565521	10.77771559	8.878725341	7.883132016	7.604219619	5.942983598	5.72628629	5.686780635	3.687060688	2.100977648	1.516015147
03-146	41	7.992258594	8.9098031	8.345893086	11.10643208	3.822730148	5.658782734	9.77654818	5.969242604	5.407352751	12.12286681	8.381326639	7.281790965	8.530679438	7.921900428	9.76988742	7.102448178	14.5133464	4.599912842	8.546392901	8.637059538	10.91435523	9.809414444	9.655244481	11.32901144	8.9098031	10.29112464	9.097136702	5.715344295	7.644361045	7.389996941	10.8776369	8.194904563	9.139116432	9.538557563	11.62509694	13.14910087	9.835181951	10.55027543	10.68388064	11.06348272	8.885360824	9.474436043	6.372603915	6.872951851	6.687480667	6.569551851	3.600507645	4.715344295
09-060	56.7	6.34269696	9.504262852	7.018812186	10.2915391	1.744161096	4.952333566	12.03014638	6.661635602	4.742545234	8.935017678	7.250487922	5.830103176	7.877130729	7.907611763	7.691115365	4.550285049	14.47552446	3.443606651	5.202025845	6.185668359	10.38567909	9.85124932	8.705632387	9.911391988	5.625270489	7.995371451	7.312610723	5.064796646	4.266036894	6.357376055	9.477434484	5.497612366	5.600804955	10.51338218	8.028127082	9.580352797	10.9679251	8.559721231	8.527359709	7.77063086	5.443275112	6.961854808	5.765004246	5.549977143	6.168922782	3.549669171	4.135042286	3.743084056
10-030	34	8.329796338	9.007840219	6.720552092	11.80767289	3.007195501	3.160274831	10.43224957	4.422905743	7.027795441	9.653310861	7.437876886	5.510329019	8.545273411	8.527907014	8.377080357	4.159467729	15.61387146	0	5.361417467	8.032706983	10.97683617	9.899976167	9.612721088	8.481799432	5.882398504	8.744833837	9.085844206	4.744699314	5.230356745	7.496174702	10.66368262	5.967168608	4.792334806	10.83086376	9.445263208	11.10822386	10.79937877	10.92007739	10.98003244	9.40017499	8.090588827	6.085764554	5.860217925	5.123500664	5.422905743	4.59275601	2.160274831	2.160274831
09-188	40	6.794285888	8.379248389	7.37920506	10.34886091	5.794155898	5.794155898	11.8166397	11.54915895	6.37920506	10.07967144	7.37920506	7.794285888	7.964225332	7.601622241	8.494695609	5.794155898	13.60805379	4.794415866	6.37920506	7.116239979	10.15182838	10.46669849	9.748461233	10.00372871	5.794155898	11.23721594	9.379226724	7.116239979	7.37920506	7.37920506	9.838668191	6.37920506	6.37920506	9.701167818	10.04219288	10.7715555	10.79426964	10.49471561	10.37923756	9.549168576	4.794415866	7.116239979	7.37920506	7.794285888	8.494695609	4.794415866	5.794155898	4.794415866
12-211	61	8.698426865	8.877928255	7.272769732	10.99186193	3.711494907	4.560103513	11.5417452	9.490750616	5.599615349	10.49076064	8.178017422	6.171527106	8.012121673	8.222988054	8.92537641	4.849498932	15.50765653	1.389566812	6.675533686	6.477515436	10.02308898	10.83304029	9.194215127	8.069584028	6.913607512	8.235583472	8.423536153	5.434628228	6.99004722	8.248069878	9.332618434	7.320845668	6.320845668	10.43994513	9.083585697	11.25582526	10.61770621	11.46021526	11.88144668	9.482848283	7.873936206	7.46687179	6.693905069	5.344118335	6.223036338	4.712045449	4.09085343	3.389566812
07-130	69.9	6.070174625	9.442508134	7.089053172	11.34731685	0.82374936	5.070389328	12.00468045	7.060695932	6.822347758	9.457093543	7.997235945	6.298108403	8.248544324	7.877560221	8.285818321	5.070389328	14.65814006	4.776630423	6.070174625	7.844674384	10.1385662	10.25795349	9.681818185	10.05949318	6.494735605	10.29090585	9.159896558	5.930737338	5.070389328	8.153197331	9.629648044	5.704871964	5.313971371	10.15208199	8.74708524	10.06545653	10.2673017	10.77939106	10.98089644	8.244363835	6.494735605	7.597084173	6.392145663	4.776630423	5.376776572	4.822220272	4.21490191	4.21490191
02-068	77	4.217230716	8.255123015	4.579542225	10.55813368	1.996388746	3.217230716	11.64626618	8.216988308	3.868884273	7.749534268	8.039028696	5.363871925	8.046305516	7.486473046	7.987093437	4.110196178	12.32403987	10.24412594	3.580145484	5.657640005	10.3725495	9.727069558	8.386940245	11.04718527	6.340384235	7.758356483	7.941047606	5.16470584	4.802193217	7.009548727	5.216842843	4.316869805	3.410069692	10.6682202	7.328495421	8.885391332	10.9709471	8.66231233	8.432040733	7.60932651	6.497133304	6.316507819	5.216842843	6.082149041	5.216842843	4.657640005	2.408711861	1.996388746
11-053	73.7	6.586314394	9.508844572	6.699745948	10.69139458	1.389566812	4.849498932	12.05226576	8.324585615	5.448900951	9.30277599	7.72376332	6.448735798	8.583007527	8.11779892	8.605849867	4.389566812	15.05178375	3.612352499	5.827310944	6.231125158	10.15144789	10.34409614	9.028928234	9.473807201	5.612352499	7.90821246	7.637856547	4.505255801	5.359661722	5.934280594	8.188638295	5.687620632	6.247927513	10.72080857	8.144760196	9.843858256	11.0186453	9.971098032	9.834218201	8.415952982	7.434294618	6.923862268	6.264348763	6.090430042	6.625124342	3.805292456	4.505255801	3.974529312
10-226	67	5.040454121	9.845505732	7.319310838	11.19969688	2.275007047	2.653060017	11.95471614	7.408287277	5.50747753	9.494055532	6.766727659	5.123086751	7.567651918	7.297283141	7.60399717	3.275007047	13.58464664	1.5360529	3.596935142	6.1129086	9.700318332	10.03177011	8.874796966	10.3415077	6.132782457	8.852311021	7.618312081	4.444932049	4.310340121	6.219749355	6.991861931	4.625270489	3.810443104	10.41750445	7.353852559	8.646450706	10.63595387	9.981553012	9.876286711	8.270388777	5.941575862	6.66035251	4.952799478	3.810443104	4.412104045	3.653060017	0	0
09-161	72.1	4.94204526	9.404417806	6.020146573	10.06216759	2.03562391	2.257010618	10.39346554	5.789990019	4.204766751	8.891084966	7.553514104	5.558879853	7.569172065	6.679057785	8.174725988	3.909773104	15.40790836	2.03562391	5.332707934	6.46139759	10.84307308	11.34579331	9.079564783	9.413120146	6.205157884	8.090482973	8.17132694	4.49441561	5.332707934	7.101292888	9.528375967	5.308156975	4.842476063	10.30508133	8.870179747	10.52033385	10.41093888	9.648663167	9.221707945	8.622637567	7.421728238	6.004726094	5.659639187	5.516330387	5.00495076	3.257010618	2.257010618	1.448900951
09-264	82	4.569855608	8.620696368	6.871227612	9.392059776	2.570462931	3.084064265	9.862048382	5.406672716	1.350497247	8.052731058	7.163599363	4.891905188	7.6574971	6.645298164	7.530913484	4.286141873	12.06648615	0	3.849999259	6.155020578	10.46660673	10.04810537	8.629975826	8.945092631	4.849999259	8.066465965	7.188934952	4.891905188	3.670160514	5.120186028	7.86071455	4.517905554	4.08491466	10.33919307	6.962433344	8.476948673	11.0294943	8.029508101	7.582857035	6.49057013	3.849999259	5.155020578	5.570159302	4.463360886	5.254745198	2.933572638	3.221877081	1.350497247
04-050	74	8.371079627	8.694357887	8.350806615	9.797823617	2.622930351	8.090482973	13.66044611	7.822602696	7.622930351	9.956056652	8.090482973	7.565444856	8.34398514	8.281095456	8.41079052	7.404290064	13.11600437	6.114783447	6.177519203	7.917491429	9.917521265	9.699711251	9.298864479	9.810250286	7.08236197	8.645262132	8.04072808	6.66732447	4.430285273	7.752213368	7.364397337	6.645298164	7.222843193	10.74831027	7.404290064	8.505533704	10.27574041	8.777715589	8.741837725	7.731454808	6.08236197	9.672743548	7.480911346	6.480911346	7.66732447	6.146492307	6.997969782	6.529820947
09-036	40.9	8.132319783	8.706288794	7.808771159	11.72959525	1.678071905	6.527477006	10.9685732	7.305879347	6.001351893	9.766942941	7.816983623	6.497133304	8.476503203	8.659032585	8.931180721	4.605257263	15.17986711	5.661350569	7.486794807	7.209258394	10.42026553	10.44367917	8.819029455	9.145448195	7.728260673	9.508567306	8.340517763	5.972233124	5.334854269	7.845364594	10.27714789	7.221683781	7.59118571	10.08290745	10.11992675	11.83201179	9.773287591	11.26781082	11.25047016	9.834297221	9.286811857	9.133989852	7.037052702	7.092228584	7.762681012	6.346247774	6.203005338	5.957450336
10-062	65	6.971543554	9.092017108	7.297833368	10.97738726	2.321928095	5.297925053	12.46533682	9.110039536	5.605849867	10.52509009	7.851873945	6.779916297	8.381196836	8.286280516	8.742578916	4.49057013	14.80209727	2.641546029	6.490409679	9.197044641	9.932465762	9.827326824	10.123035	8.563692024	6.342874708	9.796250561	8.573192724	5.178316272	5.69543711	7.851873945	10.28846239	6.408032466	6.46008724	10.34219693	9.378511623	10.73467575	9.877023336	11.21874485	10.57495297	8.98230913	5.251340383	7.505414609	6.429113779	5.69543711	6.796234335	3.49057013	4.678071905	4.075532631
10-081	72	7.454669432	8.81451838	7.843167325	10.65525343	1.910732662	6.799993888	11.73771633	8.216212326	7.08236197	9.964456394	8.045814256	7.016808288	8.252286971	8.297879211	8.500403728	5.912410354	15.29568249	5.612942196	6.645730475	7.66732447	9.850249358	9.918058203	9.141264175	8.952450058	6.384913231	8.701653014	8.593316418	6.688600011	5.930264245	8.524189078	9.874750867	6.656639374	7.875902903	10.60870761	8.901108243	9.845537095	10.57278548	11.22032391	10.96772341	8.653919873	10.05198379	8.857296796	7.234386354	6.921483937	7.454669432	6.485265803	6.485265803	6.234386354
10-271	49	7.67793101	9.927807586	7.834154981	12.42747785	2.918386234	6.502712486	12.16800138	8.926681453	6.640100298	10.55432983	7.640172619	6.428611418	8.529469598	7.82457694	8.922197848	5.239550797	14.98933374	4.725195817	7.103602544	7.612573664	10.20403309	10.27349258	8.942279902	8.948922008	7.775709036	10.30915799	8.957711502	5.765799923	6.755688777	8.026246773	9.984874125	6.853122383	7.071462363	10.4514275	9.619523057	11.2287706	10.21048871	12.38040966	11.57769789	9.785599591	8.785615937	9.77318867	6.693765712	6.871843649	7.04701482	4.595742339	5.268284667	4.988230223
11-002	100	6.909173056	9.15022963	6.708463165	10.0560551	3.642701572	6.286326727	11.05288047	9.564263834	5.34269696	9.681343842	8.101870648	6.708463165	8.307747267	7.750941416	8.462624963	5.34269696	14.8535547	4.890446693	6.525129251	6.79220464	10.43195719	10.5597977	9.142260256	8.481638002	6.61970645	8.642412773	7.750941416	6.397289578	6.596637034	7.584962501	7.314877757	7.051807107	7	10.14625045	8.506605116	10.12018603	10.32717087	10.26264691	10.21607891	9.162063979	8.11816243	7.584962501	6.525129251	6.165911939	6.664767255	5.397460726	5.686780635	5.500483401
11-042	64	6.0725346	8.898480465	7.487598895	11.06430491	2.613531653	3.028569152	12.65155403	7.115615931	4.934988202	10.67738491	7.519950703	4.34978987	7.487598895	7.898510697	8.590362488	4.612942196	14.97868499	3.028569152	6.385603598	6.672000957	10.56534965	11.3146852	9.028127082	9.222891482	5.98230913	8.92294113	7.809478757	5.198101209	5.420549772	7.367982544	9.952945044	7.177917792	5.934988202	10.4053436	9.822538965	11.09421627	10.9939149	11.28315782	10.76114396	10.02247879	8.198052084	8.559491813	5.83541884	5.198101209	6.0725346	3.350497247	2.613531653	2.613531653
11-128	66	8.095871689	9.479113318	6.753149879	10.2361697	2.815575429	5.689019541	12.50126497	6.678071905	6.358958826	9.468013034	7.753149879	7.104126951	7.678071905	7.621905346	8.409518227	4.452200049	14.84343481	6.655924213	6.784242222	6.88300979	11.12088584	11.27764193	9.054034453	8.222070355	7.33815696	8.206867846	8.015359295	5.199279721	4.930264245	6.80451827	7.639015048	6.551516018	6.575312331	11.1061245	8.545505101	9.986723789	11.30908976	9.807032856	9.637584889	9.434169494	7.863814587	7.887829862	6.678071905	5.477677328	6.993334704	5.136683578	5.731997787	4.930264245
11-306	74	4.591559746	8.559032868	6.563768278	13.05821501	2.475084883	1.304511042	9.993730964	4.82984956	6.573192724	9.560199068	7.790185563	5.006746832	7.520657964	8.064581109	8.866691657	3.698218478	15.15861876	3.698218478	6.978767651	6.554281863	10.35279383	10.9461533	8.992853386	8.977022276	7.356231863	8.440786132	9.176721693	5.034303768	5.681449265	7.702934532	11.6672047	6.9210078	5.061344188	10.39845512	9.562566803	10.6595054	10.38584084	10.67867936	10.22447204	10.06041223	7.027463723	7.182890893	5.30633516	4.860962798	4.663913842	3.891419187	1.627606838	1.627606838
11-332	59.6	8.16470584	8.870580491	7.929790998	10.59663703	2.970853654	5.87774425	11.73447254	7.390426941	6.156841525	10.82205293	8.16470584	7.156841525	8.901651324	8.770531757	8.873013393	5.140778656	15.809224	4.736604875	6.85847839	7.966418931	10.5069819	9.981039196	9.939020833	8.920471958	6.69334756	9.371798421	8.66579779	5.693486957	6.603181229	7.736469582	8.723148957	7.058424737	7.573798644	10.72714616	9.719114974	11.29060065	10.71508684	11.57714555	11.4968388	9.136837353	10.00875074	8.281976378	7.278356528	7.211206929	7.513174885	5.896998342	5.818901676	5.736334277
12-145	56.7	7.116343961	8.494855584	7.67058544	11.05575693	2.715893371	6.131342539	11.56537345	7.175823967	6.736334277	9.934501758	7.696202521	6.441284272	8.298016731	8.175823967	8.366671916	5.327687364	15.63114294	4.868390453	6.557655155	7.204668951	10.3888353	10.15843297	8.991493502	8.947344717	6.775313975	8.042316017	8.161182282	5.989366114	5.500802053	8.808578118	10.33356909	6.34091827	7.775313975	10.74431249	8.593615213	10.13987106	10.68282784	10.45862192	10.56746179	8.183089461	8.738767837	7.67058544	6.379378367	5.775313975	6.912769606	4.546585829	5.634012356	5.246788094
06-013	64	8.706116084	8.599206195	8.095133252	10.53054289	2.313245852	8.055282436	11.2650817	9.432729793	7.068670811	9.552207976	8.972003304	7.943159469	8.765004246	8.000281749	8.852966387	7.898752526	13.12396617	5.705977902	6.358255587	8.184181096	10.19337751	9.684485651	9.718943793	10.1049656	6.837312556	8.972003304	8.279564154	7.04176865	4.635754391	8.63571812	8.542606298	6.805679393	7.401220862	9.63571812	8.108210793	9.417093002	9.932185219	9.190318548	9.789533645	8.279564154	7.121119039	9.63571812	7.068670811	7.313790025	7.852935186	6.014132087	7.04176865	6.957682486
09-052	33.9	8.454875023	8.764174949	8.179212448	10.80781374	3.346247774	7.475652378	10.44962327	7.805743872	6.961044467	10.81597562	8.695054253	7.49609479	8.686185341	8.40160487	9.067434361	7.101187815	14.52919688	6.300489844	7.390770849	8.253232939	10.12769776	10.36870288	9.813941482	9.247215482	7.300489844	9.259225401	8.830166573	7.179212448	6.204375511	8.650118303	10.44700055	7.15370402	8.004557571	10.05713885	8.869902243	10.21052524	9.957363271	11.23811808	11.04156333	8.772611496	9.465280694	8.997377097	7.277054876	7.900927171	8.42315794	5.738767837	6.961044467	7.253232939
10-006	77.8	8.778997006	9.15063583	8.080231272	10.33401624	2.64385619	7.057883449	11.82855304	8.415446017	6.145269857	10.31998817	8.604775593	7.343318984	8.415446017	8.379811544	8.765236364	5.915759896	15.74159655	5.915759896	7.187154091	7.903399863	10.32467561	10.63154087	9.272209861	9.627752734	7.057883449	8.679937467	8.388792257	7.46727948	6.450221496	8.22780845	9.63531908	7.597084173	7.799346388	10.6086337	10.04941295	11.38992705	10.37530014	11.61151822	11.57457461	9.18717884	9.406608946	8.46727948	7.102238194	6.890811455	7.533641212	6.701687664	6.549669171	6.34323014
10-040	77	6.015470808	9.26240027	7.065443063	10.34154106	2.673556424	5.450881315	11.74155125	7.93191939	5.819923596	7.760620161	8.015526561	6.389394724	8.146594131	7.015582312	7.748461233	3.953265239	14.2988022	3.772941338	5.11353382	6.760620161	10.20342142	10.53911033	8.666721092	8.317005526	6.169524197	8.262423761	8.236492618	6.921126849	4.389566812	5.995032192	10.62569058	4.995032192	5.819923596	10.40011093	6.910252963	8.416544216	12.33468112	9.620696368	9.620696368	7.778668546	4.953265239	7.325260476	6.055716264	5.888256181	6.77267747	4.772941338	5.420549772	4.995032192
10-078	78.5	8.370730992	9.94911175	8.051317717	11.23077702	2.989139007	7.409730354	12.77361728	10.22941969	6.590362488	9.950760003	8.013797212	7.169624409	8.284199472	7.915640403	7.994692855	6.750740478	12.53131322	4.704318678	5.881419908	7.598796925	9.996303999	10.1865476	9.299871963	10.6727789	7.063610795	9.511851465	7.915640403	6.839077783	5.704595348	7.400110932	7.419370343	6.672849602	6.750740478	10.4121464	8.4145584	8.981824119	10.60299572	10.70742816	10.38915807	7.949126345	7.146695948	8.743185062	7.05126333	6.795585145	7.607182337	5.765799923	6.225352061	5.502712486
11-054	76	6.926118056	8.216018265	6.758622982	10.63484734	1.321928095	3.736604875	12.14908023	5.906169068	4.436961338	9.286996625	7.511041012	5.906169068	7.408711861	5.802451741	9.058181182	5.128458384	12.09901241	2.056583528	4.906409617	6.655065551	10.54440424	10.38191061	9.565977904	10.1572585	7.228145276	9.306107271	8.50442177	4.736063628	5.290940402	6.436628267	7.283180979	7.313699344	4.736063628	8.460742564	8.076120799	9.3022962	10.3305696	9.61122772	8.753049567	8.259790333	6.145677455	8.802322485	6.040015679	6.111240021	6.259837401	4.543495883	3.736604875	3.436961338
11-093	73.8	8.319762428	8.968378801	7.934575473	10.55739669	3.077242999	6.734845078	11.17397689	9.359683682	6.600210274	11.04886146	8.58044702	7.087781048	8.790837187	8.766595162	8.974443271	5.983449691	15.9223621	6.380417773	7.544191698	8.231413207	10.06954375	10.04671477	9.40526913	9.368921095	7.007307647	8.619633096	8.28118821	7.131856961	6.324450605	8.348064185	10.13864299	7.646450706	8.683942028	10.75167795	9.398529944	10.66250817	10.29818861	10.56243324	11.05959458	9.004389028	9.986496266	9.32925817	7.638870286	7.40752271	7.909473111	6.246598103	7.007307647	6.74899785
11-097	84.6	7.40913632	9.004164275	7.031439309	11.36943922	2.639232163	6.098453246	11.55112665	9.380547646	6.079591449	9.162643086	7.664625055	6.714382911	8.103182881	7.43162296	8.37477868	5.559797696	14.54914511	4.355439197	5.831623937	7.378598321	10.01909028	10.19258872	9.614728246	8.658282902	6.224001674	8.69901713	8.803291626	5.94016675	5.532316959	7.785942819	9.697471512	6.135452784	6.461070114	9.431643851	8.16711703	9.535644753	9.705183095	9.715910526	9.569836625	7.702103407	6.416670877	7.903219078	7.031439309	6.475571321	7.291124643	3.639232163	6.041111535	5.475733431
04-175	95	7.733422135	8.473583998	7.347665656	10.1383358	0.250961574	6.963820884	9.767257526	5.156639311	5.336997417	8.784863827	7.598350316	6.936048964	8.024364009	7.315693018	8.293977366	6.53496425	12.43446925	3.83491343	5.773205157	6.864309976	11.05211289	9.741450132	8.56700537	9.31299637	6.893483563	8.886214796	7.358079723	6.378858383	3.056583528	8.589426439	9.461479447	5.607034346	5.950001749	9.347621369	8.150458132	9.177369703	10.75441153	8.444352337	8.444352337	7.368506462	5.535119822	8.977508905	6.336997417	6.156437068	6.864309976	4.336997417	5.497612366	4.893362211
08-124	37.2	7.421559945	8.883895694	7.099610812	10.22584608	2.666756592	6.410748128	10.96219473	9.734895872	6.20261362	8.689019541	8.400025518	6.883865155	8.251624424	8.39459131	8.239550797	5.099715999	14.30681219	4.514753498	6.072748952	6.883865155	10.25762356	10.34049551	9.36152713	9.453250053	7.164906927	7.836555368	8.4268937	6.702241961	5.988684687	7.836555368	6.737010678	5.474111514	7.058965822	10.64164537	6.719731057	7.762614579	10.53825684	9.655333938	9.684573313	7.400025518	7.41083291	7.611541271	7.215096121	6.321928095	7.355967689	5.432291338	6.534497434	6.152183419
08-198	70	6.331096084	8.316462564	7.087462841	10.21491405	1.5360529	5.356848079	11.35374231	5.012568674	6.536830005	9.447393228	7.284939742	6.216260837	7.963011648	7.216260837	7.979682414	4.946262984	13.7841645	2.784503983	6.419370343	7.247547807	9.733981316	9.875488276	8.800026255	8.242411963	6.867649406	8.690312326	7.889899376	5.443606651	4.963011648	7.298291731	9.069100632	6.407182772	5.876516947	10.23285259	7.653131691	9.044558053	11.15146691	10.23111315	9.827930143	10.35693609	5.706806799	7.608217853	5.894332742	4.876762491	6.121637118	3.443606651	4.894332742	4.151371776
09-122	81	6.989593185	9.209916318	7.356936089	10.57814622	2.344828497	5.900383817	9.722927039	7.86139713	5.390254956	9.725110589	7.869316227	6.960465374	8.31152128	7.58413572	8.564911611	5.737957106	15.27586151	4.930737338	6.667608326	7.612499946	10.50559325	10.59365256	9.477576148	9.066815738	6.631104282	8.25261813	8.433168115	6.515699838	5.771885579	8.032211069	8.729416815	6.454175893	7.073606041	10.60193789	9.140139566	10.83356217	9.954908756	10.36947739	10.3301438	8.989593185	6.29994063	8.032211069	6.649471757	6.17851547	7.032211069	4.667892125	6.29994063	5.703211467
09-225	79	8.321296778	9.576257579	7.965380273	10.41251692	1.372952098	7.285772093	11.42751713	7.852685552	6.193180354	9.888621497	8.104231809	7.460414939	8.535314263	8.449726433	8.395277062	6.087250665	13.96098476	5.438958148	6.361592924	7.491853096	10.25479243	10.32929181	9.290295375	8.784438547	7.33869182	9.034688934	6.7822775	7.107583262	4.372952098	7.635028799	8.398059585	7.350232021	7.868760834	9.441699257	8.582367826	10.05239144	10.85572502	9.199451507	9.111005222	8.386940245	7.002252452	9.162441684	7.218393711	7.611319948	8.090588827	5.542877099	7.173827019	6.532784481
11-225	73	5.135863165	9.341585536	7.409645507	11.36415107	2.160274831	3.161887682	13.6342949	6.122465658	5.21218021	9.774276426	8.308521062	5.602290585	7.842161743	8.236970886	8.337309693	3.601696516	13.90926964	0.941106311	4.746850183	5.729280846	10.42913471	10.29022625	8.803485376	9.541677449	6.026800059	7.846179871	7.901228945	3.675815931	4.998195503	5.95419631	9.517964589	6.763677142	4.354028938	10.57046293	8.761584474	10.57590791	10.99094777	9.955170382	10.26495859	10.61288692	8.41502341	9.5116736	5.583158004	4.87774425	4.845991771	3.524815928	2.523561956	1.941106311
11-319	78.7	7.892208856	9.04141275	6.748327048	11.52280218	2.408711861	4.495695163	11.86527704	7.646810687	5.963011648	10.23496109	7.739308071	6.385776138	8.80928581	8.716750882	8.947578498	4.578334949	15.98837426	4.215678597	6.315240153	8.309294442	9.490550075	10.34945817	9.916207906	8.183188734	6.291124643	9.059452625	8.345050351	4.495695163	5.578334949	7.712183051	8.333244817	6.291124643	6.947549278	11.83729284	9.199574199	10.6728496	10.11058771	11.04594391	11.25311473	9.257034198	7.817815093	6.693765712	6.385776138	5.993447932	6.189824559	3.408711861	4.108524457	2.992768431
12-204	88.7	8.992400234	8.513924942	8.20310325	10.23296049	2.039138394	7.968954728	10.44653539	8.295585286	7.738632747	8.15192983	8.710634264	7.896211291	8.832605244	9.021202089	9.274215062	5.793115555	12.53730092	5.125568452	7.845552775	7.703557562	9.762714227	10.08804617	9.575425793	9.5360529	7.738632747	8.896181011	7.521992956	7.793115555	4.038260575	7.738632747	8.262188829	7.926948248	7.799734922	10.19807665	7.276589716	8.417599388	10.45288984	7.577353292	8.109673973	8.759289016	7.060587861	9.65658575	8.417599388	7.710599828	8.799767296	6.793115555	7.826103535	7.481153605
12-281	47.6	8.04384754	8.506565448	7.079804755	10.68040348	2.469885976	5.733896605	11.04762836	9.499965442	6.608513578	9.54776213	8.293701542	6.792855352	8.132011251	8.303826402	8.252334284	5.64096791	14.88690494	5.236492618	6.488804187	7.488884504	9.654832909	10.43211383	9.037766567	7.358519342	7.171427027	8.959596298	8.308885057	6.981966786	5.358607249	8.303826402	9.37543047	7.549900156	7.870118084	9.956376157	9.037766567	10.47320853	9.457360357	10.49885918	10.53380666	8.715069679	7.640895629	7.863257072	7.368157204	7.368157204	8.209697044	6.640823345	6.849498932	6.006971184
13-034	36	8.300672869	9.335032987	8.438708698	11.29633695	3.6622055	7.750070486	12.14643185	8.771126274	6.588564737	10.07201198	8.438708698	7.540321806	8.459636532	8.108890311	8.91432533	6.816471712	14.44159552	5.925762114	6.98458935	8.054956979	9.868158917	10.29778752	9.621465834	9.462215955	7.235535607	9.81843838	8.36303963	7.198690586	4.98458935	7.520579396	10.18930569	7.173527238	8.2773339	10.24456601	8.707013948	9.791895448	10.35888193	11.70098583	11.52865922	9.593353771	7.977337172	9.602773085	7.223326007	7.396005317	7.644433152	5.955359305	7.329392731	6.750070486
13-040	55	6.910133013	9.532706572	7.057666877	11.25746445	1.929790998	3.513490746	11.64258425	6.278914019	6.065873847	10.22111581	8.011562727	5.815831566	7.820753373	7.090218302	8.145575566	3.999098034	15.9398115	1.604071324	6.306881946	6.14547367	9.616236379	9.895272322	9.504262852	9.517807156	6.400879436	9.714932352	8.232133079	5.361417467	5.873321063	7.714932352	11.06122266	6.361241988	6.032762074	10.67921617	9.854338571	11.22066249	9.895272322	11.07095948	10.83823484	9.479861085	6.77636723	6.683275373	6.361241988	5.715069679	6.191404729	3.513490746	3.19061486	3.065227623
13-056	40.4	7.217618485	9.615114625	7.275472718	11.3633956	2.121015401	5.008988783	11.80745153	8.365797502	6.10349764	9.645208083	7.777025123	6.209063395	8.213347282	8.279517726	8.520815086	4.799605422	14.72889093	4.192194165	6.066519781	6.632559052	9.885864119	10.68618534	9.265286858	9.119408057	6.472162804	8.623076721	8.009156789	6.307428525	5.989593185	6.810957159	7.436378414	6.275379596	7.157245867	10.8234787	9.105777587	10.33985	10.40149821	9.987079222	9.632613577	8.610286657	5.554588852	6.949418205	6.632559052	6.157245867	6.645154031	4.554588852	5.443606651	4.753818443
04-128	48	6.820434284	9.610175903	7.415657274	11.01574955	3.850999395	6.07317756	11.82716801	8.513806537	6.172727518	10.83383884	7.757756679	7.220039684	8.415615025	7.455738186	8.700509077	6.551208374	14.13778447	4.587964989	7.220039684	7.374430938	10.33196939	9.966317983	9.425740424	9.555892827	6.757690019	10.28547158	9.34269696	6.353323291	6.07317756	8.384826912	10.35864021	6.395234212	6.725332171	10.31572698	9.348019909	10.52797541	10.79920876	11.53967258	10.69633295	10.00059161	8.111344363	7.692162137	6.623369416	6.725332171	6.07317756	5.266036894	5.353323291	5.073391816
07-063	57	8.522267655	9.514733776	7.744632048	11.46087052	4.522306893	7.024807233	11.41101306	9.959668741	7.329661815	10.56301509	9.194707615	7.891479946	8.868050854	8.204082012	8.678776174	7.363609147	14.96313948	4.744699314	6.844234988	8.329616971	10.32101485	10.20409424	10.11721451	9.445097638	7.107269394	9.537218401	8.537218401	7.396776011	6.329661815	7.77016832	9.763859691	7.77016832	8.346691012	10.61678774	9.644667478	10.75749002	10.49189317	10.69886091	11.0060876	9.46868513	7.692162137	8.413035499	6.937344392	7.491933244	7.959654253	6.396776011	7.066627409	6.795325387
07-111	89	7.90526665	9.025471815	7.925643447	9.677543478	0.454175893	7.204864544	11.49261432	7.438625538	6.380590934	9.497053445	8.157296402	7.171026639	8.188044796	8.075639589	8.257293546	6.15035658	13.6530477	5.771885579	6.15035658	7.599689728	9.989082225	9.81843838	9.090165362	9.37623394	7.027353134	8.177867975	7.532083141	6.798698597	5.404290064	6.94181058	8.260496187	6.589463893	7.644721547	10.21729131	9.392446229	10.68713944	9.730707878	9.572757062	9.59840615	8.624868548	7.553206886	9.254060152	7.455573814	6.97349648	7.780835002	6.019701914	6.965668864	6.609843592
07-158	80.6	8.226364022	9.226388108	7.665051614	10.80137695	2.893362211	7.26171885	11.12210323	8.787314917	6.965784285	9.947768418	8.472447154	6.766992617	8.335435019	7.97286494	8.629465911	5.9800253	14.2104636	5.831117195	6.766992617	7.869748051	10.65846143	10.83890451	9.602142091	8.846681351	7.329930849	8.799378769	8.196282448	7.394977086	5.699884729	8.146746854	8.10841991	7.69981534	7.929554316	10.41604802	10.27619421	11.63844044	10.44323366	10.08395793	10.40160487	9.165510018	7.487438113	8.807354922	7.691254979	7.34091827	8.08230874	6.007868243	7.602142091	6.415995221
07-271	60.9	9.861490184	8.904574414	9.095080492	11.09508049	4.817111573	9.034331283	9.878878577	9.995018055	8.582631267	10.78979445	9.761950079	8.870210577	9.353146825	9.665087155	9.495175481	7.954603465	11.91091251	6.495215464	7.887464345	8.921424429	9.904559362	9.414029797	10.72398511	9.495175481	8.250061503	10.13902687	7.743084056	9.22308462	5.817111573	9.181674068	8.603700518	8.970911159	9.970896783	10.62959341	9.018728746	9.582631267	10.07260159	9.080124654	9.852716759	9.789794448	8.302547539	10.87887858	9.414029797	8.817111573	9.402052749	7.353146825	8.761950079	8.049739663
08-097	88.5	9.348905161	9.09183204	8.203788453	11.20231364	2.875780063	7.603774686	11.52932806	8.810571635	7.290940402	10.66052187	8.754453292	8.052459369	8.51009161	8.626329616	9.042452826	6.798698597	13.76817398	5.905687849	7.500403728	8.553014842	9.905627685	10.20530453	9.843591344	8.383661097	7.245077275	10.34620344	8.73386272	7.984418459	5.991408467	7.912949198	8.367720513	7.005175391	8.49061024	10.40856327	9.672460702	10.86740231	10.36104455	11.39027108	11.14032493	9.114288932	9.062423969	9.142668705	8.01886781	7.557731729	8.065712318	6.460906348	7.37842492	7.233427944
08-169	86.8	8.485748821	9.113794248	7.874305166	10.16383833	6.163901214	6.874305166	11.50853264	9.511752654	7.611319948	9.537296067	8.93321853	7.459267667	8.404843531	8.70438785	8.93321853	5.874305166	12.94041455	5.874305166	6.163901214	6.874305166	9.485768944	9.812931354	9.812931354	9.43231222	7.227952814	8.061938168	7.562395082	8.16385091	5.289465631	8.376819974	8.16385091	7.096767855	8.894211462	10.81814275	8.485748821	9.445863241	10.76509544	9.212204534	9.376819974	9.562376001	6.704457019	8.459267667	8.096715154	7.611319948	8.376819974	6.511752654	7.833712369	7.289373408
08-207	47	7.821327554	8.829659319	6.933808662	9.929924114	3.125981654	6.213930464	10.44565636	7.042863176	6.374343989	8.359090645	7.598945764	6.572738117	7.7586896	7.239168879	8.196823401	5.585863903	13.07640978	5.052241981	6.913009057	6.687200695	10.70462128	10.33978321	9.27008504	9.39696862	6.296273847	8.426558297	7.448405435	7.004164275	3.892391026	7.089900632	8.280260402	6.328046556	7.374343989	10.25365842	6.559338848	7.902556005	10.81012976	7.674898433	7.848873278	7.419201774	4.891905188	7.859783238	7.108315355	6.97441459	7.230741003	5.161887682	6.881297537	5.84899843
09-043	57	8.424796149	8.233619677	7.677578712	10.35671605	2.283921772	6.943452539	10.61505024	10.11813647	7.262564702	10.27251315	8.239455327	6.777156666	8.167869701	8.05343721	8.41966529	6.066519781	14.2620831	5.143230135	6.808771159	7.642773763	10.05177992	10.33782257	9.370055272	8.660281193	7.686150316	9.653758689	8.040125302	7.340562269	6.066519781	7.475084883	9.692510892	6.929080835	7.694671293	10.10861593	10.62843643	11.9254951	10.38853398	10.2767758	9.89073547	9.290871306	5.899900664	8.660281193	7.329661815	7.215969746	7.625124342	5.192194165	6.607182337	6.013238915
12-046	67	6.545196172	8.500363889	5.895302621	10.94128975	2.333423734	3.458119481	11.28064319	9.425509659	5.791814071	9.408117408	7.509458329	5.970853654	7.785746699	7.541716163	8.120756273	4.396433531	14.25239342	3.572889668	4.573495715	6.062639828	10.39836961	10.18061783	8.860124789	8.8615212	7.573268478	8.035238993	8.243554843	4.87282876	6.002027365	7.758556362	8.985272714	5.487679279	5.573192724	10.56196569	7.844360543	8.933543133	10.38558203	11.12373344	11.41466938	8.004726094	9.030198115	7.022589749	5.960233672	4.981396032	6.239168879	3.680324357	4.121015401	2.572889668
12-254	69.9	9.69668939	9.661332753	9.09415688	11.27348675	2.592158002	8.820466196	11.72180413	8.628737148	7.901530657	10.19157745	9.259366655	8.599168993	9.514497091	9.457914352	9.088841229	7.346513733	13.40677766	7.328585177	7.530289278	8.937432674	10.58789938	9.940387015	9.84904536	10.17912534	7.839581737	9.221007027	7.576522138	8.530250256	5.591559746	8.206379492	8.845897712	8.820466196	9.120445258	10.45585118	9.346558055	10.22828961	9.707134772	9.768250502	9.9075667	9.342096897	8.568944145	10.44340981	8.774885871	8.62139257	9.240314329	7.094130482	8.506525779	7.972462907
14-129	57	9.475044339	8.795909777	7.228049048	9.978495969	2.625270489	6.546585829	11.0976503	7.664127243	5.676662335	9.598350316	7.689019541	7.318497619	7.846555997	8.136017028	8.625964488	5.244887059	14.51515589	4.462706751	5.947899886	7.318497619	10.37225565	11.09358262	8.769903945	8.071301458	7.39609097	8.154007948	7.927126084	6.840966704	5.028127082	7.795909777	7.236492618	7.094763892	7.425929205	9.824242783	8.993561151	10.07010752	10.75673144	10.45343527	10.57601187	8.810153867	8.18055567	7.953032377	7.447992375	7.158458216	7.573495715	5.818646083	6.244887059	5.373300197
05-065	30.2	10.95993675	10.25393019	10.76446526	11.46708075	4.35473424	10.68300336	9.615592857	10.47054703	9.511574776	10.92998327	10.55800928	10.5710131	10.55146795	10.55800928	10.26196561	9.70085582	11.88905139	8.9795681	9.370033469	10.51157478	10.96978222	9.109961209	10.94003458	10.36256851	9.277915028	10.85225639	6.77016832	10.11883728	5.09212285	9.989280953	10.10996121	9.355064732	10.68300336	11.2047423	10.01803322	10.62185957	10.17949861	9.162416506	10.10996121	9.959929506	8.79246496	11.81723551	9.929983273	10.05551292	10.58389135	8.79246496	10.01803322	9.7473874
06-078	72.3	7.264348763	9.01036026	6.59454855	11.27307873	1.40053793	6.581351247	12.48622162	7.506605116	7.506605116	9.860264491	7.420465559	6.541019153	8.152994605	8.192490093	8.726013749	6.205548911	14.789743	4.900625333	6.846618675	7.594473905	10.12146876	10.38108866	9.864340932	9.286834954	7.435211859	9.751242769	9.330804863	6.116863758	5.170726276	8.065820006	10.63729506	6.541019153	6.868390453	10.29795943	9.465974465	10.62530702	9.900595145	10.90589088	10.09041681	9.112335243	6.835545166	8.5135697	6.581351247	6.320845668	6.607478275	4.205548911	5.879215637	5.513490746
07-204	42	9.545234792	9.697245609	9.609548139	11.53802884	3.897240426	9.139755975	11.36137908	9.214027638	7.65978188	11.59274667	9.274797447	9.139755975	9.807596424	9.755254808	9.617393997	8.464954099	14.19680343	7.629065137	7.960291601	9.581765495	10.25481605	9.545234792	10.18794586	10.13704236	8.008764745	10.46277831	8.473624583	8.755254808	6.844862656	8.652163788	9.038288015	9.219192727	9.438646328	10.50776491	10.44526321	11.15196153	9.755254808	11.55343731	11.58376915	9.370687407	9.807596424	11.0117514	8.499287831	8.783391171	9.54111598	8.565635253	8.85810536	8.289603955
08-175	81.5	10.7027268	9.117772951	9.798147746	11.48340769	5.154210531	9.951299288	10.90917306	9.992230265	9.041823396	10.56027551	10.2669856	9.041823396	9.982109439	10.29996352	10.08028458	7.476219651	11.64934151	7.224677025	8.665264847	9.809639526	10.16327229	8.447083226	11.20739874	9.061182151	8.386940245	10.59391395	6.832383717	10.04180971	2.831877241	9.447062557	8.041823396	8.417304018	10.38695102	11.21173623	9.371515302	10.47620952	10.29996352	9.241744865	10.34015053	9.898450233	8.69034725	10.64613565	9.865779659	9.639720553	10.3080887	8.355923656	10.08974177	9.54660512
12-025	35	7.804324659	8.445221817	6.297374861	11.35871163	2.726831217	4.936873462	9.487418014	8.462256861	8.963560822	8.106903128	7.502314688	6.013015536	7.573041204	8.417515003	8.243221596	4.250961574	14.65854902	4.250961574	5.560409266	7.243269208	9.607126842	10.26474753	9.33116328	7.861955364	6.327507735	7.975446766	7.604071324	6.455491621	5.013015536	8.141187525	9.610175903	5.658211483	7.289742265	10.33579229	7.297374861	8.576144182	10.328372	9.982565835	9.790934905	9.044940491	5.585563498	7.153805336	7.434878384	6.031218731	7.482444969	5.250961574	6.469071952	5.371558863
12-121	70.8	7.553130072	10.32416929	6.652056204	10.13190839	2.599317794	5.231125158	11.91728629	8.31596467	6.058316496	7.942397208	7.456970381	5.861955364	7.385603598	8.34314129	8.254320035	4.861955364	13.48618893	4.084064265	5.032100843	5.703211467	9.85446325	10.26003742	8.942367883	10.04687844	5.231125158	7.50589093	7.792725233	6.299391206	4.736604875	8.603477988	6.135042286	5.562547724	7.207795263	10.18993572	7.135042286	8.380331184	9.996431118	8.064958277	8.116239979	8.85446325	5.599020177	7.084383222	6.580748492	6.736469582	6.96358972	5.524815928	6.183883459	5.135042286
08-075	72	9.379594972	9.672672842	9.21827261	10.61946804	1.182692298	8.488603375	10.6442709	8.762282367	7.979282276	9.926310822	9.036585752	8.835892502	8.953032377	8.998618635	9.374670019	8.10370744	12.04592685	6.432792419	7.69265037	8.933041444	10.61738481	9.364747506	9.959625276	10.43513892	7.334586152	9.720124528	6.966245873	8.079644778	4.769771739	7.644288933	8.74708524	7.413627929	8.912769606	10.16212694	8.533563348	9.577164436	10.40158354	8.374648286	8.708394188	9.256303056	7.162089162	10.62363462	8.413670236	8.314107365	9.179187562	6.85723458	7.577126661	7.470211457
10-120	77	5.988457473	8.904815229	6.445428759	10.25566595	2.63691458	4.563768278	11.71162396	9.177170346	5.525442506	9.544906492	8.148984931	6.123500664	7.691115365	6.930855586	8.638001411	4.563768278	14.18433377	3.638073837	5.486070744	6.403608584	10.08922535	9.893513899	8.470902861	10.21695194	5.360364277	8.725468513	8.002590016	4.901108243	5.901108243	5.360364277	9.498490233	6.148934105	5.870611313	10.35363205	9.261530815	10.78267885	10.98142458	10.59221408	10.27898369	8.638001411	6.945443836	6.465811254	5.708463165	5.316145742	5.708463165	4.486070744	3.638073837	2.901108243
11-311	77	8.047342073	9.846555997	8.031770114	10.83312728	2.508428653	6.967629753	11.68312182	8.602698865	6.877376169	9.067891433	8.203984166	7.263128328	8.23610989	7.951168129	8.588564737	6.072963272	15.38822553	5.010779839	6.382667253	7.23610989	10.35368718	9.968997913	9.479739852	9.161635793	7.142413438	8.245172374	7.595667757	7.462379572	5.245267467	7.523169866	10.9635247	6.888986721	7.940049262	10.49688373	9.646036617	10.75136831	10.77575841	9.256397418	9.802823289	9.166414183	7.315511889	9.526851312	7.928844037	7.20867332	7.983905663	5.651051691	6.743353391	6.59559317
13-019	77	7.792074462	9.328562738	7.922495207	11.08577783	1	6.843104497	11.98385224	9.471350063	6.505414609	9.796931889	8.08512718	7.008876768	8.846273911	8.540670522	8.769143597	5.951867504	15.66434978	4.951867504	6.521207816	7.641546029	10.46830839	10.79126058	9.63609892	8.042042359	7.031108429	9.199770484	8.54453948	6.505414609	5.457134594	7.612352499	8.830546897	6.817879032	7.381369904	10.5044615	9.525129251	11.19855554	10.53972104	11.07380015	11.32071031	9.389975437	7.677155841	8.827374464	7.292229592	6.752481004	7.670089681	4.641546029	5.997744026	5.997744026
03-002	34	8.264536431	9.230404783	8.209550842	10.4299402	3.107687869	8.137759661	10.4830499	9.159669547	6.523091435	10.20252792	8.6727789	8.567461787	8.682924378	7.381023747	9.244149734	8.429950657	13.08719927	5.771093252	6.949301468	8.317457839	10.29122827	9.511732891	9.667714757	10.7874945	6.949301468	10.09290246	9.336841253	7.844988157	5.22342255	7.631540867	9.447868434	8.04663293	7.949301468	9.826834456	9.188391033	9.974256831	10.29783337	9.528668985	10.03875441	8.6727789	8.195495247	9.181251664	6.982537314	7.915341628	7.500324049	6.108106224	6.770961155	6.22342255
06-004	63	11.12973379	11.53154717	9.353632054	12.04851071	4.032100843	8.353632054	12.15582385	8.11914864	5.616769366	13.02322243	9.279633794	7.616695863	10.00897478	9.076094069	10.37154797	7.491131568	12.9051444	6.353676158	10.07609407	10.18145046	11.59394195	9.616659109	11.12973379	11.27010841	8.67556897	12.31247175	9.424019282	7.353587949	6.616622355	7.616695863	8.985898847	8.491131568	9.201633861	9.938594555	10.07609407	11.63903314	9.704128436	12.48291129	11.27962799	9.523561956	9.704128436	11.27010841	8.67556897	10.37154797	11.9565141	6.616622355	8.201633861	7.031659854
06-042	44	11.7157261	9.453641036	10.77856178	11.40976747	3.454175893	10.49803141	8.208527014	10.76045384	9.726643921	10.84021143	10.51613337	10.3116121	10.82286555	10.73285426	10.21740038	9.328091449	10.79051141	8.834439446	9.360517915	10.51613337	11.14944229	9.569115088	11.10468392	10.08298726	8.9454731	10.19060252	5.453517579	10.09749229	3.454175893	9.945487731	9.116603883	10.2262195	10.73285426	11.06834164	9.512523203	10.55517387	9.987605102	6.453682186	10.11660388	9.923951379	8.902103736	12.51612844	10.70155772	9.891039384	11.04858223	8.726660949	10.10707319	9.86302471
06-065	88	11.56159345	10.58396655	11.08515374	11.20545116	6.146492307	10.49233391	4.561326136	10.41957049	10.08515374	10.69087974	11.05345079	10.80951895	10.77105197	10.31648519	10.69087974	9.883529179	11.3030615	8.262047851	7.731522691	10.77105197	11.3030615	8.468501862	11.7807612	12.43811088	9.262024354	10.56159345	6.146492307	10.23401505	6.146492307	10.62767979	9.60599798	9.649058535	10.75141853	11.41957576	10.31648519	10.86537758	10.39448413	6.56163163	10.49233391	11.08515374	8.649040566	12.10075431	10.2620361	10.28951174	11.2620361	9.205451164	10.53887761	10.05345079
08-079	39.6	9.897013474	8.654815012	8.948542447	10.92942856	3.116031993	9.170926525	10.64702663	9.923000576	8.63919598	9.863845554	9.66254377	9.034523875	9.10433666	9.507972984	9.599466579	8.437585638	13.43588378	6.973611276	7.948542447	8.973639973	10.29555085	9.788065751	10.29057185	9.863845554	7.325080544	9.752280282	8.285587168	9.058154118	4.92314918	8.998280139	8.419412482	8.98601266	9.677895784	10.45994385	9.255193845	10.23458993	10.05816765	9.428527675	10.20311549	9.722978254	8.285587168	10.3635763	9.046387377	8.700613109	9.244934616	7.160073098	8.654815012	7.896998342
08-196	28	7.000788758	9.524345816	7.105175192	11.25676301	2.485426827	5.964167561	11.85628156	9.176721693	5.907611763	9.495835045	7.567575869	5.945560886	8.248734058	8.113481728	8.399940098	6.351204277	15.14008403	4.433627167	6.170726276	6.868637384	10.46512761	10.64030821	9.367108924	8.792595103	6.907731922	8.971169899	8.221877081	5.585863903	5.56163163	8.372342723	10.26475925	5.945560886	6.088311236	10.30365519	8.650405564	10.09882166	10.82860461	10.56074361	10.92856279	8.561517078	7.186659017	7.479780264	6.071247819	5.888256181	6.088311236	4.678635348	4.766065051	4.808385051
10-197	72.3	7.770829046	8.460373981	7.33136485	10.10875966	1.799087306	6.789859641	10.20890494	8.320935901	6.960581211	8.755455118	8.488563209	7.565597176	8.029397668	8.229251434	8.634484365	6.789859641	14.68197736	5.421896512	6.095080492	7.804905415	9.441242767	10.15421053	9.301221805	9.840872317	5.940401698	7.283921772	7.990501111	6.87774425	4.166715445	8.930116372	7.000338092	6.045268215	7.412104045	10.47393908	7.36728369	8.47921439	9.349413935	9.74380778	10.09812422	7.759355602	8.351999272	8.868853414	7.712251848	6.178117046	7.267723052	6.55228484	6.704318678	6.450881315
10-201	59	6.97751	8.54786	6.98721	11.1711	0	6.0781	10.6846	9.52023	5.77768	9.03163	7.12485	6.6886	7.765	7.7366	8.48784	5.03694	15.3873	4.96023	5.14445	7.04385	9.87547	9.72761	9.12435	8.0217	5.36807	7.61721	7.95919	6.26454	5.6372	8.65785	9.85582	6.61559	6.7003	10.2584	8.19849	10.0343	10.3558	10.7075	10.5942	8.69961	8.43229	7.94439	4.70321	5.96532	6.83491	3.91073	6.18289	5.56163
10-073	44	9.14751	9.30943	8.6793	11.0309	3.36317	8.51783	11.4491	9.56742	6.86505	10.1515	8.35588	8.14323	9.10108	8.89424	9.34307	7.62498	13.017	6.97212	7.1035	8.41401	10.142	9.00767	9.81044	9.37918	7.224	9.80805	8.74116	7.83813	5.38267	8.57558	7.79019	7.86617	8.63652	10.1982	9.00346	10.0895	9.7665	11.3283	10.8238	8.68457	7.00607	9.95235	6.93723	8.30218	9.19984	6.36001	8.33597	7.40054
11-103	44	8.55823	9.08329	8.13253	11.0231	1.30451	7.42593	10.5031	8.08082	6.64875	10.2102	8.1069	7.94281	8.38789	8.88655	9.09637	6.78424	16.0719	6.19318	7.12774	7.95722	10.1705	9.60646	9.65146	8.98826	6.14364	9.13491	8.13253	7.72438	5.67073	8.36645	9.27952	7.70743	8.65864	10.6073	10.4119	11.9596	10.1487	11.4371	11.2982	9.89919	8.62293	8.90896	5.98391	7.86858	8.30017	5.73904	7.83775	6.61279
11-128	66	8.14965	9.51706	6.48623	10.0077	1.32193	7.00585	12.2988	6.16972	5.41109	8.70002	6.89603	7.24859	7.4851	7.61213	8.36076	5.32876	14.3364	6.5421	5.82477	7.2032	11.1609	10.6966	9.17889	8.27561	5.56255	8.07601	7.59462	6.19318	3.06867	6.77716	6.7137	6.95198	6.80774	10.9094	8.39146	10.164	10.991	9.25593	8.8475	8.98125	6.74578	8.03771	5.19613	7.03199	7.13237	3.25852	6.40837	5.41109
11-190	52	7.502	9.39789	7.02392	10.7951	0	7.2484	10.7908	8.06383	5.13709	8.65001	6.81865	6.55903	7.80155	7.5741	8.2484	6.25475	14.6897	4.80168	6.05311	7.13031	10.0825	9.59904	9.08868	9.20362	4.61883	7.91701	7.4645	6.13709	5.31615	9.14223	9.05126	6.81006	7.27342	10.7978	8.83968	10.4419	9.37931	9.29338	9.31911	8.49933	6.48607	9.10965	5.49665	7.11655	7.25475	3.21723	6.26716	5.40905
11-325	79	7.08257	8.95548	6.6241	11.0258	1.87184	5.68426	10.8583	6.85125	5.39917	8.90409	6.90448	6.10413	8.05999	8.11473	8.31976	4.75489	14.3895	4.23726	5.93522	7.8453	9.99226	9.5049	9.75009	7.72465	5.48896	8.91871	8.15649	6.04592	4.06091	8.22086	9.49083	6.25531	6.76022	10.3373	8.47082	9.90919	9.50166	9.16229	8.60759	8.3703	5.62205	8.04232	4.86641	6.80297	7.07093	3.18428	6.96844	5.89627
11-148	48	6.51932	10.5535	7.42206	11.4966	0.536053	6.06781	11.8409	8.6566	5.30451	8.45076	5.6343	4.87627	7.21237	7.93086	8.34532	5.40667	14.615	0.536053	4.64501	6.06781	10.4793	9.91846	9.54551	10.3132	0.85599	9.32836	8.16027	6.18745	5.13627	7.01614	7.12505	5.75542	5.75542	11.0484	8.64097	10.1662	11.1065	10.8081	10.6852	8.54342	0.536053	7.68867	2.62293	6.95	6.56423	0.536053	6.29793	3.74631
03-123	72	7.9344	10.1568	7.37921	10.7813	5.08619	7.15674	12.2167	8.06824	6.46483	8.88341	8.62245	8.68331	9.07735	7.95431	9.12203	8.1395	13.0574	5.852	6.57183	8.17388	10.6005	10.0076	9.82517	11.1352	7.62242	9.99808	9.14817	6.85187	5.46499	8.92434	7.37921	7.28799	7.31904	10.2483	8.28804	9.02184	10.9419	9.99328	9.83055	9.49917	5.852	9.31906	6.57183	8.04985	7.67136	6.22381	7.01235	6.15684
06-050	63	9.00986	10.02	8.44016	11.034	4.19219	8.75295	12.8975	8.81868	7.32975	9.95777	8.7651	8.48502	9.3781	9.53564	9.19222	8.0601	14.3977	6.97877	7.29655	9.00986	10.4813	10.9106	10.1253	9.46648	7.44012	9.39778	8.58455	8.13709	6.32966	9.05517	7.95774	8.58455	8.86465	10.7063	9.9283	10.8675	10.0919	10.8815	10.5427	8.53563	8.04023	10.2322	7.6252	8.86465	8.6252	7.29655	8.02004	7.55681
09-166	28	6.52935	9.09832	7.37025	13.0491	3.02148	5.30706	11.323	9.32528	4.72192	10.0369	7.60644	6.17133	8.06587	8.80941	8.91328	5.44791	15.9176	5.15097	6.62147	7.10894	10.3944	11.0453	9.61956	9.36135	6.97568	9.02431	8.7764	5.23113	6.51333	8.59515	8.43933	7.4224	7.2503	9.96694	9.55677	10.8045	11.3796	12.0889	11.4293	10.6158	6.97568	8.32984	4.26978	5.85449	5.15097	2.60644	5.4138	4.92837
10-067	27	7.6271	9.58691	7.1637	11.4059	2.1177	5.76315	11.6439	9.36724	5.51159	10.6892	7.79175	6.02614	8.44124	8.48563	9.30419	6.11936	15.8811	5.92671	7.0735	7.56224	10.1389	10.595	9.57463	9.70427	6.67384	9.21206	9.60313	6.40463	7.00191	8.45914	8.94585	7.79175	8.06183	10.5869	11.0262	12.1382	10.8692	12.1961	11.9866	9.60715	10.6739	6.70432	3.70377	6.57879	5.81967	3.11936	6.07361	4.2891
10-274	31	5.72738	8.69978	7.02281	10.958	2.68257	3.77083	12.1236	7.00495	5.93097	8.49358	7.34829	5.91169	8.36247	7.84787	8.09239	4.26828	14.106	5.70543	5.32697	6.92136	10.249	9.7531	8.56868	7.99588	6.23764	7.57175	7.47743	6.10915	4.72738	7.66598	9.08813	5.91169	5.61383	11.268	7.93564	9.25663	11.0422	9.73283	9.51905	7.22988	7.06674	6.95907	3.68257	5.96832	4.93074	3.77083	4.853	3.26754
[truncated: 546 more columns]
